# Supplementary material for: The effect of missing data on evolutionary analysis of sequence capture bycatch, with application to an agricultural pest
Source: Mol Genet Genomics. 2024 Feb 21;299(1):11. doi: 10.1007/s00438-024-02097-7 (PMC10881687; doi:10.1007/s00438-024-02097-7)
Supplement: Supplementary file 2 — Supplementary file2 (CSV 14 KB) [file 438_2024_2097_MOESM2_ESM.csv]

Sample.ID	Country.of.Origin	State	Locality	Year.of.collection	Latitude	Longitude
AUS_AM001_ACT_Blm	AUS	ACT	Blm	1953	-35.266667	149.100000
AUS_AM002_ACT_Blm	AUS	ACT	Blm	1955	-35.266667	149.100000
AUS_AM003_ACT_Blm	AUS	ACT	Blm	1958	-35.266667	149.100000
AUS_AM004_ACT_Blm	AUS	ACT	Blm	1960	-35.266670	149.100006
AUS_AM005_ACT_Blm	AUS	ACT	Blm	1960	-35.266667	149.100000
AUS_AM006_ACT_Blm	AUS	ACT	Blm	1965	-35.266667	149.100000
AUS_AM007_QLD_Ayr	AUS	QLD	Ayr	1953	-19.566667	147.400000
AUS_AM009_QLD_Bun	AUS	QLD	Bun	1954	-24.866667	152.350000
AUS_AM010_QLD_Marl	AUS	QLD	Marl	1955	-21.900000	149.883333
AUS_AM011_QLD_Mil	AUS	QLD	Mil	1957	-27.883333	151.266667
AUS_AM013_QLD_Bri	AUS	QLD	Bri	1958	-27.466667	153.033333
AUS_AM014_QLD_Roc	AUS	QLD	Roc	1958	-23.366667	150.516667
AUS_AM015_QLD_Cow	AUS	QLD	Cow	1960	-33.833333	148.683333
AUS_AM016_QLD_Ing	AUS	QLD	Ing	1961	-18.650000	146.166667
AUS_AM017_QLD_Ing	AUS	QLD	Ing	1961	-18.650000	146.166667
AUS_AM018_QLD_Ing	AUS	QLD	Ing	1961	-18.650000	146.166667
AUS_AM019_QLD_Cay	AUS	QLD	Cay	1961	-13.983333	143.550000
AUS_AM020_QLD_Cay	AUS	QLD	Cay	1961	-13.983333	143.550000
AUS_AM021_QLD_Cay	AUS	QLD	Cay	1962	-13.983333	143.550000
AUS_AM022_QLD_Cay	AUS	QLD	Cay	1962	-13.983333	143.550000
AUS_AM023_QLD_Cay	AUS	QLD	Cay	1962	-13.983333	143.550000
AUS_AM024_QLD_Cay	AUS	QLD	Cay	1962	-13.983333	143.550000
AUS_AM025_QLD_Cay	AUS	QLD	Cay	1962	-13.983333	143.550000
AUS_AM026_QLD_Mar	AUS	QLD	Mar	1962	-17.000000	145.433333
AUS_AM027_QLD_Mar	AUS	QLD	Mar	1963	-17.000000	145.433333
AUS_AM028_QLD_Cay	AUS	QLD	Cay	1963	-13.983333	143.550000
AUS_AM029_NT_Ber	AUS	NT	Ber	1956	-12.433333	130.916667
AUS_AM030_NT_Lar	AUS	NT	Lar	1956	-12.466667	130.833333
AUS_AM031_NT_Ber	AUS	NT	Ber	1956	-12.433333	130.916667
AUS_AM032_NT_Hud	AUS	NT	Hud	1959	-12.616667	131.250000
AUS_AM033_WA_Kim	AUS	WA	Kim	1956	-15.650000	128.700000
AUS_AM034_WA_Kim	AUS	WA	Kim	1956	-15.650000	128.700000
AUS_AM035_WA_Kim	AUS	WA	Kim	1957	-15.650000	128.700000
AUS_AM036_WA_Kim	AUS	WA	Kim	1957	-15.650000	128.700000
AUS_AM037_WA_Kim	AUS	WA	Kim	1957	-15.650000	128.700000
AUS_AM038_WA_Krs	AUS	WA	Krs	1957	-15.650000	128.700000
AUS_AM039_WA_Kun	AUS	WA	Kun	1962	-15.766667	128.733333
AUS_AM040_WA_Kun	AUS	WA	Kun	1969	-15.766667	128.733333
AUS_AM041_WA_Kun	AUS	WA	Kun	1969	-15.766667	128.733333
AUS_AM042_WA_Kun	AUS	WA	Kun	1969	-15.766667	128.733333
AUS_AM043_WA_Kim	AUS	WA	Kim	1969	-15.650000	128.700000
AUS_AM044_WA_Kim	AUS	WA	Kim	1970	-15.650000	128.700000
AUS_AM045_NSW_Que	AUS	NSW	Que	1973	-35.350000	149.233333
AUS_AM047_NSW_Wil	AUS	NSW	Wil	1976	-34.266667	150.733333
AUS_AM048_NSW_Sac	AUS	NSW	Sac	1976	-36.349998	148.566666
AUS_AM049_NT_Vrd	AUS	NT	Vrd	1973	-16.416667	130.966667
AUS_AM050_NT_Kat	AUS	NT	Kat	1973	-14.466667	132.266667
AUS_AM051_NT_Mac	AUS	NT	Mac	1973	-12.583333	132.866667
AUS_AM052_NT_Vrd	AUS	NT	Vrd	1973	-16.400000	131.016667
AUS_AM053_QLD_Mib	AUS	QLD	Mib	1977	-17.866667	146.100000
AUS_AM054_QLD_Coo	AUS	QLD	Coo	1977	-15.466667	145.216667
AUS_AM055_QLD_Coo	AUS	QLD	Coo	1977	-15.500000	145.250000
AUS_AM056_NT_Gro	AUS	NT	Gro	1982	-14.033333	136.600000
AUS_AM058_NT_Nab	AUS	NT	Nab	1982	-12.316667	133.316667
AUS_AM060_QLD_Ath	AUS	QLD	Ath	1982	-17.266667	145.483333
AUS_AM061_QLD_Ath	AUS	QLD	Ath	1982	-17.266667	145.483333
AUS_AM062_QLD_Ath	AUS	QLD	Ath	1982	-17.266667	145.483333
AUS_AM063_QLD_Too	AUS	QLD	Too	1983	-27.550000	151.983333
AUS_AM064_QLD_Lbr	AUS	QLD	Lbr	1984	-27.350000	151.100000
AUS_AM065_QLD_Lbr	AUS	QLD	Lbr	1985	-27.350000	151.100000
AUS_AM066_QLD_Too	AUS	QLD	Too	1985	-27.550000	151.983333
AUS_AM067_NT_Drp	AUS	NT	Drp	1991	-12.350000	130.866667
AUS_AM068_NT_Mat	AUS	NT	Mat	1995	-15.030000	133.080000
AUS_AM069_NT_Tic	AUS	NT	Tic	1995	-15.660000	130.210000
AUS_AM070_NT_Pin	AUS	NT	Pin	1995	-15.960000	129.550000
AUS_AM071_NT_Pin	AUS	NT	Pin	1995	-15.960000	129.550000
AUS_AM073_NT_Hud	AUS	NT	Hud	1995	-12.610000	131.100000
AUS_AM074_QLD_Cun	AUS	QLD	Cun	1990	-28.350000	145.750000
AUS_AM075_QLD_Cun	AUS	QLD	Cun	1990	-11.683333	142.700000
AUS_AM076_QLD_Bad	AUS	QLD	Bad	1992	-12.666667	142.683333
AUS_AM077_QLD_Hea	AUS	QLD	Hea	1993	-11.750000	142.583333
AUS_AM078_QLD_Hea	AUS	QLD	Hea	1993	-11.683333	142.700000
AUS_AM079_QLD_Rok	AUS	QLD	Rok	1993	-13.666667	142.666667
AUS_AM081_QLD_Bad	AUS	QLD	Bad	1993	-12.666667	142.666667
AUS_AM082_QLD_Bad	AUS	QLD	Bad	1993	-12.666667	142.666667
AUS_AM083_QLD_Edw	AUS	QLD	Edw	1993	-14.683333	142.266667
AUS_AM084_QLD_Har	AUS	QLD	Har	1993	-15.183333	143.866667
AUS_AM085_QLD_Hea	AUS	QLD	Hea	1993	-11.750000	142.583333
AUS_AM086_QLD_Hea	AUS	QLD	Hea	1993	-11.750000	142.583333
AUS_AM087_QLD_Hea	AUS	QLD	Hea	1994	-15.487750	128.118900
AUS_AM088_QLD_Mis	AUS	QLD	Mis	1995	-27.933333	145.783333
AUS_AM089_WA_Mip	AUS	WA	Mip	1988	-14.866667	125.833333
AUS_AM090_WA_Mip	AUS	WA	Mip	1988	-14.866667	125.833333
AUS_AM091_WA_Pfh	AUS	WA	Pfh	1988	-15.000000	125.350000
AUS_AM092_WA_Kun	AUS	WA	Kun	1995	-15.766667	128.733333
AUS_AM093_WA_Krs	AUS	WA	Krs	1960	-15.487750	128.118900
AUS_AM095_WA_Krs	AUS	WA	Krs	1960	-15.487750	128.118900
AUS_AM096_WA_Krs	AUS	WA	Krs	1960	-15.487750	128.118900
AUS_AM097_WA_Krs	AUS	WA	Krs	1960	-15.487750	128.118900
AUS_AM098_WA_Krs	AUS	WA	Krs	1960	-15.487750	128.118900
AUS_AM099_NSW_New	AUS	NSW	New	1961	-32.933333	151.766667
AUS_AM100_WA_Krs	AUS	WA	Krs	1961	-15.487750	128.118900
AUS_AM101_QLD_Mav	AUS	QLD	Mav	1962	-19.866667	146.683333
AUS_AM102_QLD_Mav	AUS	QLD	Mav	1962	-19.866667	146.683333
AUS_AM103_QLD_Mav	AUS	QLD	Mav	1962	-19.866667	146.683333
AUS_AM104_QLD_Mav	AUS	QLD	Mav	1962	-19.866667	146.683333
AUS_AM105_WA_Kun	AUS	WA	Kun	1962	-15.774120	128.738300
AUS_AM106_WA_Kun	AUS	WA	Kun	1962	-15.774120	128.738300
AUS_AM107_WA_Kun	AUS	WA	Kun	1962	-15.774120	128.738300
AUS_AM108_WA_Kun	AUS	WA	Kun	1962	-15.774120	128.738300
AUS_AM109_WA_Kun	AUS	WA	Kun	1962	-15.774120	128.738300
AUS_AM110_WA_Kun	AUS	WA	Kun	1962	-15.774120	128.738300
AUS_AM111_WA_Kun	AUS	WA	Kun	1962	-15.774120	128.738300
AUS_AM112_WA_Kun	AUS	WA	Kun	1962	-15.774120	128.738300
AUS_AM113_WA_Kun	AUS	WA	Kun	1962	-15.774120	128.738300
AUS_AM114_NSW_Ryd	AUS	NSW	Ryd	1964	-33.816667	151.033333
AUS_AM115_NSW_Win	AUS	NSW	Win	1964	-33.600000	150.800000
AUS_AM116_NSW_Win	AUS	NSW	Win	1964	-33.600000	150.800000
AUS_AM117_NSW_Mya	AUS	NSW	Mya	1965	-29.650000	150.316667
AUS_AM119_QLD_Ath	AUS	QLD	Ath	1966	-17.266667	145.483333
AUS_AM120_NSW_Nars	AUS	NSW	Nars	1968	-30.200000	149.600000
AUS_AM121_VIC_Reh	AUS	VIC	Reh	1973	-37.383333	145.100000
AUS_AM123_WA_Kun	AUS	WA	Kun	1968	-15.774120	128.738300
AUS_AM125_WA_Kun	AUS	WA	Kun	1968	-15.774120	128.738300
AUS_AM126_WA_Kun	AUS	WA	Kun	1968	-15.774120	128.738300
AUS_AM127_WA_Kun	AUS	WA	Kun	1968	-15.774120	128.738300
AUS_AM128_WA_Kun	AUS	WA	Kun	1968	-15.774120	128.738300
AUS_AM130_WA_Kun	AUS	WA	Kun	1968	-15.774120	128.738300
AUS_AM131_WA_Kun	AUS	WA	Kun	1968	-15.774120	128.738300
AUS_AM132_WA_Kun	AUS	WA	Kun	1968	-15.774120	128.738300
AUS_AM133_NSW_Nars	AUS	NSW	Nars	1968	-30.200000	149.600000
AUS_AM135_NSW_Win	AUS	NSW	Win	1969	-33.600000	150.800000
AUS_AM136_QLD_Gat	AUS	QLD	Gat	1969	-27.566667	152.283333
AUS_AM137_QLD_Gat	AUS	QLD	Gat	1969	-27.566667	152.283333
AUS_AM138_QLD_Gat	AUS	QLD	Gat	1969	-27.566667	152.283333
AUS_AM139_WA_Kun	AUS	WA	Kun	1969	-15.774120	128.738300
AUS_AM141_QLD_Mar	AUS	QLD	Mar	1970	-17.000000	145.433333
AUS_AM142_QLD_Mar	AUS	QLD	Mar	1970	-17.000000	145.433333
AUS_AM143_QLD_Mar	AUS	QLD	Mar	1970	-17.000000	145.433333
AUS_AM144_QLD_Mar	AUS	QLD	Mar	1970	-17.000000	145.433333
AUS_AM145_NSW_Nars	AUS	NSW	Nars	1971	-30.200000	149.600000
AUS_AM146_QLD_Ath	AUS	QLD	Ath	1972	-17.266667	145.483333
AUS_AM147_NSW_Ryd	AUS	NSW	Ryd	1974	-33.816667	151.033333
AUS_AM149_NSW_Ryd	AUS	NSW	Ryd	1974	-33.816667	151.033333
AUS_AM150_NSW_Ryd	AUS	NSW	Ryd	1974	-33.816667	151.033333
AUS_AM151_NSW_Ryd	AUS	NSW	Ryd	1974	-33.816667	151.033333
AUS_AM152_NSW_Ryd	AUS	NSW	Ryd	1974	-33.816667	151.033333
AUS_AM153_NSW_Ryd	AUS	NSW	Ryd	1974	-33.816667	151.033333
AUS_AM154_NSW_Ryd	AUS	NSW	Ryd	1974	-33.816667	151.033333
AUS_AM156_NSW_Ryd	AUS	NSW	Ryd	1975	-33.816667	151.033333
AUS_AM157_QLD_Bri	AUS	QLD	Bri	1976	-27.466667	153.033333
AUS_AM158_QLD_Bri	AUS	QLD	Bri	1977	-27.466667	153.033333
AUS_AM159_QLD_Bri	AUS	QLD	Bri	1977	-27.466667	153.033333
AUS_AM161_WA_Med	AUS	WA	Med	1977	-32.233600	115.800500
AUS_AM162_WA_Spe	AUS	WA	Spe	1977	-32.107200	115.781000
AUS_AM164_WA_Spe	AUS	WA	Spe	1977	-32.107200	115.781000
AUS_AM165_WA_Spe	AUS	WA	Spe	1977	-32.107200	115.781000
AUS_AM166_WA_Spe	AUS	WA	Spe	1977	-32.107200	115.781000
AUS_AM167_WA_Spe	AUS	WA	Spe	1977	-32.107200	115.781000
AUS_AM169_WA_Spe	AUS	WA	Spe	1977	-32.107200	115.781000
AUS_AM170_NSW_Ryd	AUS	NSW	Ryd	1978	-33.816667	151.033333
AUS_AM171_WA_Car	AUS	WA	Car	1978	-24.891610	113.658600
AUS_AM172_WA_Car	AUS	WA	Car	1978	-24.891610	113.658600
AUS_AM173_WA_Car	AUS	WA	Car	1978	-24.891610	113.658600
AUS_AM174_WA_Car	AUS	WA	Car	1978	-24.891610	113.658600
AUS_AM176_WA_Car	AUS	WA	Car	1978	-24.891610	113.658600
AUS_AM177_WA_Car	AUS	WA	Car	1978	-24.891610	113.658600
AUS_AM178_WA_Car	AUS	WA	Car	1978	-24.891610	113.658600
AUS_AM179_WA_Car	AUS	WA	Car	1978	-24.891610	113.658600
AUS_AM180_WA_Car	AUS	WA	Car	1978	-24.891610	113.658600
AUS_AM182_WA_Med	AUS	WA	Med	1978	-32.233600	115.800500
AUS_AM184_WA_Med	AUS	WA	Med	1978	-32.233600	115.800500
AUS_AM185_WA_Med	AUS	WA	Med	1978	-32.233600	115.800500
AUS_AM186_WA_Med	AUS	WA	Med	1978	-32.233600	115.800500
AUS_AM187_WA_Med	AUS	WA	Med	1978	-32.233600	115.800500
AUS_AM188_QLD_Bon	AUS	QLD	Bon	1979	-27.566667	151.450000
AUS_AM189_QLD_Bon	AUS	QLD	Bon	1979	-27.566667	151.450000
AUS_AM190_QLD_Bon	AUS	QLD	Bon	1979	-27.566667	151.450000
AUS_AM191_QLD_Bri	AUS	QLD	Bri	1979	-27.466667	153.033333
AUS_AM192_QLD_Nor	AUS	QLD	Nor	1979	-27.550000	151.383333
AUS_AM193_VIC	AUS	VIC		2007	-37.620000	144.970000
AUS_AM196_QLD_Tec	AUS	QLD	Tec	1979	-27.666667	152.233333
AUS_AM197_QLD_Tec	AUS	QLD	Tec	1979	-27.666667	152.233333
AUS_AM198_NSW_Lee	AUS	NSW	Lee	1981	-34.600000	146.350000
AUS_AM199_NSW_Hay	AUS	NSW	Hay	1982	-34.500000	144.850000
AUS_AM201_QLD_Lbr	AUS	QLD	Lbr	1985	-27.350000	151.100000
AUS_AM202_QLD_Lbr	AUS	QLD	Lbr	1985	-27.350000	151.100000
AUS_AM203_QLD_Lbr	AUS	QLD	Lbr	1985	-27.350000	151.100000
AUS_AM204_QLD_Lbr	AUS	QLD	Lbr	1985	-27.350000	151.100000
AUS_AM205_QLD_Lbr	AUS	QLD	Lbr	1985	-27.350000	151.100000
AUS_AM206_QLD_Mti	AUS	QLD	Mti	1987	-20.733333	139.483333
AUS_AM207_QLD_Mti	AUS	QLD	Mti	1987	-20.733333	139.483333
AUS_AM208_QLD_Mti	AUS	QLD	Mti	1987	-20.733333	139.483333
AUS_AM214_QLD_Mti	AUS	QLD	Mti	1990	-27.883333	151.266667
AUS_AM215_QLD_Mti	AUS	QLD	Mti	1990	-27.883333	151.266667
AUS_AM217_QLD_Mti	AUS	QLD	Mti	1990	-27.883333	151.266667
AUS_AM221_NSW_Nars	AUS	NSW	Nars	2015	-30.200000	149.600000
AUS_AM222_NSW_Nars	AUS	NSW	Nars	2015	-30.200000	149.600000
AUS_AM227_NSW_Nars	AUS	NSW	Nars	2015	-30.200000	149.600000
AUS_AM228_NSW_Nars	AUS	NSW	Nars	2015	-30.200000	149.600000
AUS_AM229_NSW_Nars	AUS	NSW	Nars	2015	-30.200000	149.600000
AUS_AM230_NSW_Nars	AUS	NSW	Nars	2015	-30.200000	149.600000
AUS_AM231_NSW_Nars	AUS	NSW	Nars	2015	-30.200000	149.600000
AUS_AM233_NSW_Nars	AUS	NSW	Nars	2015	-30.200000	149.600000
AUS_AM235_QLD_Ath	AUS	QLD	Ath	1903	-17.266667	145.483333
AUS_AM237_NSW_Syd	AUS	NSW	Syd	1910	-33.883333	151.216667
AUS_AM244_NSW_Jeb	AUS	NSW	Jeb	1917	-35.000000	150.750000
AUS_AM245_NSW_Jeb	AUS	NSW	Jeb	1918	-35.000000	150.750000
AUS_AM246_NSW_Jeb	AUS	NSW	Jeb	1918	-35.000000	150.750000
AUS_AM249_NSW_Ros	AUS	NSW	Ros	1923	-33.883333	151.216667
AUS_AM250_NSW_Ros	AUS	NSW	Ros	1923	-33.883333	151.216667
AUS_AM252_QLD_Med	AUS	QLD	Med	1923	-17.083333	145.766667
AUS_AM253_QLD_Med	AUS	QLD	Med	1925	-17.083333	145.766667
AUS_AM262_QLD_Med	AUS	QLD	Med	1929	-17.083333	145.766667
AUS_AM265_QLD_Ath	AUS	QLD	Ath	1932	-17.266667	145.483333
AUS_AM271_QLD_Cai	AUS	QLD	Cai	1950	-16.916667	145.766667
AUS_AM275_WA_Krs	AUS	WA	Krs	1954	-15.487750	128.118900
AUS_CA002_NSW	AUS	NSW		NA	30.332400	149.781200
AUS_CA003_NSW	AUS	NSW		NA	30.332400	149.781200
AUS_CA004_NSW	AUS	NSW		NA	30.332400	149.781200
AUS_CA005_NSW	AUS	NSW		NA	30.332400	149.781200
AUS_CA006_NSW	AUS	NSW		NA	30.332400	149.781200
AUS_CA007_NSW	AUS	NSW		NA	30.332400	149.781200
AUS_CA008_NSW	AUS	NSW		NA	30.332400	149.781200
AUS_CA009_NSW	AUS	NSW		NA	30.332400	149.781200
AUS_CA010_NSW	AUS	NSW		NA	30.332400	149.781200
AUS_CA011_NSW	AUS	NSW		NA	30.332400	149.781200
AUS_CA012_NSW	AUS	NSW		NA	30.332400	149.781200
AUS_CA013_NSW	AUS	NSW		NA	30.332400	149.781200
AUS_CA014_NSW	AUS	NSW		NA	30.332400	149.781200
AUS_CA015_NSW	AUS	NSW		NA	30.332400	149.781200
AUS_CA016_NSW	AUS	NSW		NA	30.332400	149.781200
AUS_CA017_NSW	AUS	NSW		NA	30.332400	149.781200
AUS_CA018_NSW	AUS	NSW		NA	30.332400	149.781200
AUS_CA019_NSW	AUS	NSW		NA	30.332400	149.781200
BRA_CA001_MAG	BRA	MAG		NA	NA	NA
BRA_CA002_MAG	BRA	MAG		NA	NA	NA
BRA_CA003_MAG	BRA	MAG		NA	NA	NA
BRA_CA004_MAG	BRA	MAG		NA	NA	NA
BRA_CA005_MAG	BRA	MAG		NA	NA	NA
BRA_CA006_GOI_Pdg	BRA	GOI	Pdg	NA	NA	NA
BRA_CA007_MAG	BRA	MAG		NA	NA	NA
BRA_CA008_MAG	BRA	MAG		NA	NA	NA
CHN_CA001_SHA	CHN	SHA		NA	NA	NA
CHN_CA002_SHA	CHN	SHA		NA	NA	NA
CHN_CA003_SHA	CHN	SHA		NA	NA	NA
CHN_CA004_SHA	CHN	SHA		NA	NA	NA
FRA_CA001_COR	FRA	COR		NA	NA	NA
FRA_CA002_COR	FRA	COR		NA	NA	NA
FRA_CA003_COR	FRA	COR		NA	NA	NA
IND_CA001_PUN_Abo	IND	PUN	Abo	NA	NA	NA
IND_CA002	IND			NA	NA	NA
IND_CA003_MAH_Yav	IND	MAH	Yav	NA	NA	NA
IND_CA004_MAH_Yav	IND	MAH	Yav	NA	NA	NA
IND_CA005_MAH_Yav	IND	MAH	Yav	NA	NA	NA
MAD_CA001_VAK_Ant	MAD	VAK	Ant	NA	NA	NA
MAD_CA002_VAK_Ant	MAD	VAK	Ant	NA	NA	NA
MAD_CA003_VAK_Ant	MAD	VAK	Ant	NA	NA	NA
MAD_CA004_VAK_Ant	MAD	VAK	Ant	NA	NA	NA
NZL_CA001_AUK_Auk	NZL	AUK	Auk	NA	NA	NA
NZL_CA002_AUK_Auk	NZL	AUK	Auk	NA	NA	NA
NZL_CA003_AUK_Auk	NZL	AUK	Auk	NA	NA	NA
SEN_CA001_THI_Not	SEN	THI	Not	NA	NA	NA
SEN_CA002_THI_Not	SEN	THI	Not	NA	NA	NA
SEN_CA003_THI_Not	SEN	THI	Not	NA	NA	NA
SPA_CA001_AND_Sev	SPA	AND	Sev	NA	NA	NA
UGA_CA001_WAK_Kam	UGA	WAK	Kam	NA	NA	NA
UGA_CA002_WAK_Kam	UGA	WAK	Kam	NA	NA	NA
UGA_CA003_WAK_Kam	UGA	WAK	Kam	NA	NA	NA
UGA_CA004_WAK_Kam	UGA	WAK	Kam	NA	NA	NA
