# Supplementary material for: The effect of missing data on evolutionary analysis of sequence capture bycatch, with application to an agricultural pest
Source: Mol Genet Genomics. 2024 Feb 21;299(1):11. doi: 10.1007/s00438-024-02097-7 (PMC10881687; doi:10.1007/s00438-024-02097-7)
Supplement: Supplementary file 3 — Supplementary file3 (CSV 16 KB) [file 438_2024_2097_MOESM3_ESM.csv]

Sample.ID	GenBank.Accession	3.Letter.Country.Code
ARG_KP984522	KP984522	ARG
ARG_KP984523_CHA	KP984523	ARG
ARG_KP984524_SDE	KP984524	ARG
ARG_KU128886	KU128886	ARG
ARG_KU128887	KU128887	ARG
ARG_KU128889	KU128889	ARG
ARG_KU128890	KU128890	ARG
ARG_MG230495	MG230495	ARG
ARG_MG230496	MG230496	ARG
ARG_MG230497	MG230497	ARG
ARG_MG230498	MG230498	ARG
AUS_EU768936_QLD_Too	EU768936	AUS
AUS_GU188273_REF	GU188273	AUS
AUS_HQ951238_QLD_Ner	HQ951238	AUS
AUS_HQ951239_QLD	HQ951239	AUS
AUS_KF661352_QLD	KF661352	AUS
AUS_KF661354_QLD	KF661354	AUS
AUS_KF661357_QLD	KF661357	AUS
AUS_KF661358_NSW	KF661358	AUS
AUS_KF661359_NSW	KF661359	AUS
AUS_KF661361_QLD	KF661361	AUS
AUS_KF661362_QLD	KF661362	AUS
AUS_KF661363_QLD	KF661363	AUS
AUS_KF661364_QLD	KF661364	AUS
AUS_KF661368_NSW	KF661368	AUS
AUS_KF661371_NSW	KF661371	AUS
AUS_KF661376_NSW	KF661376	AUS
AUS_KF661377_NSW	KF661377	AUS
AUS_KF661381_QLD	KF661381	AUS
AUS_KF661383_NSW	KF661383	AUS
AUS_KF661384_NSW	KF661384	AUS
AUS_KT946061_NSW_LAB	KT946061	AUS
AUS_KT946062_NSW_LAB	KT946062	AUS
AUS_KT946063_NSW_LAB	KT946063	AUS
AUS_KT946064_NSW_LAB	KT946064	AUS
AUS_KT946065_NSW_LAB	KT946065	AUS
AUS_KT946066_NSW_LAB	KT946066	AUS
AUS_KT946067_NSW_LAB	KT946067	AUS
AUS_KT946068_NSW_LAB	KT946068	AUS
AUS_KT946069_NSW_LAB	KT946069	AUS
AUS_KT946070_NSW_LAB	KT946070	AUS
AUS_KT946071_NSW_LAB	KT946071	AUS
AUS_KT946072_NSW_LAB	KT946072	AUS
AUS_KT946073_NSW_LAB	KT946073	AUS
AUS_KT946074_NSW_LAB	KT946074	AUS
AUS_KT946075_NSW_LAB	KT946075	AUS
AUS_KT946076_NSW_LAB	KT946076	AUS
AUS_KT946077_NSW_LAB	KT946077	AUS
AUS_KT946078_NSW_LAB	KT946078	AUS
AUS_KT946079_NSW_LAB	KT946079	AUS
AUS_KT946080_NSW_LAB	KT946080	AUS
AUS_KX422494_QLD_Ner	KX422494	AUS
AUS_MG437193	MG437193	AUS
AUS_MG437194	MG437194	AUS
AUT_KP253145_VOR_Par	KP253145	AUT
BRA_KM274936_BAH_Bar	KM274936	BRA
BRA_KM274937_BAH_Bar	KM274937	BRA
BRA_KM274938_BAH_Bar	KM274938	BRA
BRA_KM274939_BAH_Lem	KM274939	BRA
BRA_KM274940_BAH_Lem	KM274940	BRA
BRA_KM274941_BAH_Lem	KM274941	BRA
BRA_KM274943_BAH_Lem	KM274943	BRA
BRA_KM274944_BAH_Lem	KM274944	BRA
BRA_KM274945_BAH_Lem	KM274945	BRA
BRA_KM274946_BAH_Lem	KM274946	BRA
BRA_KM274947_BAH_Lem	KM274947	BRA
BRA_KM274948_BAH_Lem	KM274948	BRA
BRA_KM274949_BAH_Lem	KM274949	BRA
BRA_KM274950_BAH_Lem	KM274950	BRA
BRA_KM274951_BAH_Lem	KM274951	BRA
BRA_KM274952_BAH_Lem	KM274952	BRA
BRA_KM274953_BAH_Lem	KM274953	BRA
BRA_KM274957_BAH_Lem	KM274957	BRA
BRA_KM274958_BAH_Lem	KM274958	BRA
BRA_KM274959_BAH_Lem	KM274959	BRA
BRA_KM274960_BAH_Lem	KM274960	BRA
BRA_KM274961_BAH_Lem	KM274961	BRA
BRA_KM274962_BAH_Lem	KM274962	BRA
BRA_KM274963_BAH_Lem	KM274963	BRA
BRA_KM274964_BAH_Lem	KM274964	BRA
BRA_KM274965_BAH_Lem	KM274965	BRA
BRA_KM274966_BAH_Lem	KM274966	BRA
BRA_KM274967_BAH_Lem	KM274967	BRA
BRA_KM274968_BAH_Lem	KM274968	BRA
BRA_KM274969_BAH_Lem	KM274969	BRA
BRA_KM274970_BAH_Lem	KM274970	BRA
BRA_KM274971_BAH_Lem	KM274971	BRA
BRA_KM274972_BAH_Lem	KM274972	BRA
BRA_KM274973_BAH_Lem	KM274973	BRA
BRA_KM274974_BAH_Lem	KM274974	BRA
BRA_KM274975_BAH_Lem	KM274975	BRA
BRA_KM274979_BAH_Lem	KM274979	BRA
BRA_KM274980_BAH_Lem	KM274980	BRA
BRA_KM274981_BAH_Lem	KM274981	BRA
BRA_KM274982_BAH_Lem	KM274982	BRA
BRA_KM274983_BAH_Lem	KM274983	BRA
BRA_KM274984_BAH_Lem	KM274984	BRA
BRA_KM274985_BAH_Lem	KM274985	BRA
BRA_KM274986_BAH_Lem	KM274986	BRA
BRA_KM274987_BAH_Bal	KM274987	BRA
BRA_KM274988_BAH_Bal	KM274988	BRA
BRA_KM274989_BAH_Bal	KM274989	BRA
BRA_KM274990_BAH_Bal	KM274990	BRA
BRA_KM274991_BAH_Bal	KM274991	BRA
BRA_KM274992_BAH_Bal	KM274992	BRA
BRA_KM274993_BAH_Bal	KM274993	BRA
BRA_KM274994_BAH_Bal	KM274994	BRA
BRA_KM274995_BAH_Bal	KM274995	BRA
BRA_KM274996_BAH_Bal	KM274996	BRA
BRA_KM275038_BAH_Lem	KM275038	BRA
BRA_KM275039_BAH_Lem	KM275039	BRA
BRA_KM275040_BAH_Lem	KM275040	BRA
BRA_KM275041_BAH_Lem	KM275041	BRA
BRA_KM275042_BAH_Lem	KM275042	BRA
BRA_KM275043_BAH_Lem	KM275043	BRA
BRA_KM275044_BAH_Lem	KM275044	BRA
BRA_KM275045_BAH_Lem	KM275045	BRA
BRA_KM275046_BAH_Lem	KM275046	BRA
BRA_KM275047_BAH_Lem	KM275047	BRA
BRA_KM275048_BAH_Lem	KM275048	BRA
BRA_KM275049_BAH_Lem	KM275049	BRA
BRA_KM275050_BAH_Lem	KM275050	BRA
BRA_KM275051_BAH_Lem	KM275051	BRA
BRA_KM275052_BAH_Lem	KM275052	BRA
BRA_KM275070_BAH_Rdn	KM275070	BRA
BRA_KM275071_BAH_Rdn	KM275071	BRA
BRA_KM275072_BAH_Rdn	KM275072	BRA
BRA_KM275073_BAH_Rdn	KM275073	BRA
BRA_KM275074_BAH_Rdn	KM275074	BRA
BRA_KM275075_BAH_Rdn	KM275075	BRA
BRA_KM275076_BAH_Rdn	KM275076	BRA
BRA_KM275077_BAH_Rdn	KM275077	BRA
BRA_KM275078_BAH_Rdn	KM275078	BRA
BRA_KM275079_BAH_Rdn	KM275079	BRA
BRA_KM275080_BAH_Rdn	KM275080	BRA
BRA_KM275081_BAH_Rdn	KM275081	BRA
BRA_KM275082_BAH_Rdn	KM275082	BRA
BRA_KM275083_MAG_Ron	KM275083	BRA
BRA_KM275084_MAG_Ron	KM275084	BRA
BRA_KM275085_MAG_Ron	KM275085	BRA
BRA_KM275086_MAG_Ron	KM275086	BRA
BRA_KM275087_MAG_Ron	KM275087	BRA
BRA_KM275088_MAG_Ron	KM275088	BRA
BRA_KM275089_MAG_Ron	KM275089	BRA
BRA_KM275090_MAG_Ron	KM275090	BRA
BRA_KM275091_MAG_Ron	KM275091	BRA
BRA_KM275092_MAG_Ron	KM275092	BRA
BRA_KM275097_MGS_Cds	KM275097	BRA
BRA_KM275098_MGS_Cds	KM275098	BRA
BRA_KM275099_MGS_Cds	KM275099	BRA
BRA_KM275100_MGS_Cds	KM275100	BRA
BRA_KM275101_MGS_Cds	KM275101	BRA
BRA_KM275102_MGS_Cds	KM275102	BRA
BRA_KM275103_MAR_Bal	KM275103	BRA
BRA_KM275104_MAR_Bal	KM275104	BRA
BRA_KM275105_MAR_Bal	KM275105	BRA
BRA_KM275106_MAR_Bal	KM275106	BRA
BRA_KM275107_MAR_Bal	KM275107	BRA
BRA_KM275108_MAR_Bal	KM275108	BRA
BRA_KM275109_MAR_Bal	KM275109	BRA
BRA_KM275110_MAR_Bal	KM275110	BRA
BRA_KM275111_MAR_Bal	KM275111	BRA
BRA_KM275112_MAR_Bal	KM275112	BRA
BRA_KM275127_BAH_Sad	KM275127	BRA
BRA_KM275128_BAH_Sad	KM275128	BRA
BRA_KM275129_BAH_Sad	KM275129	BRA
BRA_KM275130_BAH_Sad	KM275130	BRA
BRA_KM275131_BAH_Sad	KM275131	BRA
BRA_KM275132_BAH_Sad	KM275132	BRA
BRA_KM275133_BAH_Sad	KM275133	BRA
BRA_KM275134_BAH_Sad	KM275134	BRA
BRA_KM275135_BAH_Sad	KM275135	BRA
BRA_KM275136_BAH_Sad	KM275136	BRA
BRA_KM275137_BAH_Bar	KM275137	BRA
BRA_KM275138_BAH_Bar	KM275138	BRA
BRA_KM275139_BAH_Bar	KM275139	BRA
BRA_KM275140_BAH_Bar	KM275140	BRA
BRA_KM275147_BAH_Sad	KM275147	BRA
BRA_KM275148_BAH_Sad	KM275148	BRA
BRA_KM275149_BAH_Sad	KM275149	BRA
BRA_KM275150_BAH_Sad	KM275150	BRA
BRA_KM275151_BAH_Sad	KM275151	BRA
BRA_KM275152_BAH_Sad	KM275152	BRA
BRA_KM275153_BAH_Sad	KM275153	BRA
BRA_KM275154_BAH_Sad	KM275154	BRA
BRA_KM275155_BAH_Sad	KM275155	BRA
BRA_KM275156_MAG_Ron	KM275156	BRA
BRA_KM275157_MAG_Ron	KM275157	BRA
BRA_KM275158_MAG_Ron	KM275158	BRA
BRA_KM275202_BAH_Sad	KM275202	BRA
BRA_KM275203_BAH_Sad	KM275203	BRA
BRA_KM275204_BAH_Sad	KM275204	BRA
BRA_KM275205_BAH_Sad	KM275205	BRA
BRA_KM275206_BAH_Sad	KM275206	BRA
BRA_KT946046_BAH	KT946046	BRA
BRA_KT946047_BAH	KT946047	BRA
BRA_KT946048_BAH	KT946048	BRA
BRA_KT946049_BAH	KT946049	BRA
BRA_KT946050_BAH	KT946050	BRA
BRA_KU128854_RGS	KU128854	BRA
BRA_KU128867_SAC	KU128867	BRA
BRA_KU128868_SAC	KU128868	BRA
BRA_KU128869_SAC	KU128869	BRA
BRA_KU128870_SAC	KU128870	BRA
BRA_KU128871_SAC	KU128871	BRA
BRA_KU128872_SAC	KU128872	BRA
BRA_KU128873_RGS	KU128873	BRA
BRA_KU128874_RGS	KU128874	BRA
BRA_KU128875_RGS	KU128875	BRA
BRA_KU128876_RGS	KU128876	BRA
BRA_KU128877_RGS	KU128877	BRA
BRA_KU128878_SAC	KU128878	BRA
BRA_KU128879_RGS	KU128879	BRA
BRA_KU128880_RGS	KU128880	BRA
BRA_KU128881_RGS	KU128881	BRA
BRA_KU128882_RGS	KU128882	BRA
BRA_KU128883_PAR	KU128883	BRA
BRA_KU128884_PAR	KU128884	BRA
BRA_KU128885_RGS	KU128885	BRA
BRA_KU128888_RGS	KU128888	BRA
BRA_KU128891_PAR	KU128891	BRA
BRA_MG230503_PAR	MG230503	BRA
BRA_MG230504_PAR	MG230504	BRA
BRA_MG230505_PAR	MG230505	BRA
BRA_MG230506_RGS	MG230506	BRA
BRA_MG230507_RGS	MG230507	BRA
BRA_MG230508_RGS	MG230508	BRA
BRA_MG230509_RGS	MG230509	BRA
BRA_MG230510_RGS	MG230510	BRA
BRA_MG230511_RGS	MG230511	BRA
BRA_MG230512_RGS	MG230512	BRA
BRA_MG230513_RGS	MG230513	BRA
BRA_MG230514_RGS	MG230514	BRA
BRA_MG230515_RGS	MG230515	BRA
BRA_MG230516_RGS	MG230516	BRA
BRA_MG230517_RGS	MG230517	BRA
BRA_MG230518_SAC	MG230518	BRA
BRA_MG230519_SAC	MG230519	BRA
BRA_MG230520_SAC	MG230520	BRA
BRA_MG230521_SAC	MG230521	BRA
BRA_MG230522_SAC	MG230522	BRA
BRA_MG230523_SAC	MG230523	BRA
BRA_MG230524_SAC	MG230524	BRA
BRA_MG437190	MG437190	BRA
CHN_GQ892840_YUN_Kun	GQ892840	CHN
CHN_GQ892842_YUN_Kun	GQ892842	CHN
CHN_GQ892843_YUN_Yux	GQ892843	CHN
CHN_GQ892844_YUN_Yux	GQ892844	CHN
CHN_GQ892845_YUN_Lij	GQ892845	CHN
CHN_GQ892846_YUN_Dal	GQ892846	CHN
CHN_GQ892847_YUN_Dal	GQ892847	CHN
CHN_GQ892848_YUN_Dal	GQ892848	CHN
CHN_GQ892849_YUN_Dal	GQ892849	CHN
CHN_GQ892850_YUN_Dal	GQ892850	CHN
CHN_GQ892851_YUN_Dal	GQ892851	CHN
CHN_GQ892852_YUN_Dal	GQ892852	CHN
CHN_GQ892853_YUN_Dal	GQ892853	CHN
CHN_GQ892854_YUN_Kun	GQ892854	CHN
CHN_GQ892855_HEN_Yup	GQ892855	CHN
CHN_GQ995232_YUN_Kun	GQ995232	CHN
CHN_GQ995233_YUN_Dal	GQ995233	CHN
CHN_GQ995234_YUN_Kun	GQ995234	CHN
CHN_GQ995235_YUN_Kun	GQ995235	CHN
CHN_GQ995236_YUN_Dal	GQ995236	CHN
CHN_GQ995237_YUN_Dal	GQ995237	CHN
CHN_GQ995238_HEN_Yup	GQ995238	CHN
CHN_GQ995239_YUN_Kun	GQ995239	CHN
CHN_GQ995240_YUN_Dal	GQ995240	CHN
CHN_GQ995241_YUN_Dal	GQ995241	CHN
CHN_GQ995242_YUN_Dal	GQ995242	CHN
CHN_GQ995243_YUN_Dal	GQ995243	CHN
CHN_GQ995244_YUN_Kun	GQ995244	CHN
CHN_JX156325	JX156325	CHN
CHN_JX156326	JX156326	CHN
CHN_JX156327	JX156327	CHN
CHN_JX392415_JIA_Qtp	JX392415	CHN
CHN_JX392497_JIA_Qtp	JX392497	CHN
CHN_JX509739_BEI_Mim	JX509739	CHN
CHN_JX509764_BEI_Mim	JX509764	CHN
CHN_JX509765_BEI_Mim	JX509765	CHN
CHN_JX509766_BEI_Mim	JX509766	CHN
CHN_KJ183511	KJ183511	CHN
CHN_KP123573_SHX_Wei	KP123573	CHN
CHN_KP123574_SHX_Wei	KP123574	CHN
CHN_KP123575_HEB_Qin	KP123575	CHN
CHN_KP123576_HEB_Qin	KP123576	CHN
CHN_KP123577_HEB_Qin	KP123577	CHN
CHN_KP123578_HEB_Qin	KP123578	CHN
CHN_KP123579_LIA_Cha	KP123579	CHN
CHN_KP123580_LIA_Cha	KP123580	CHN
CHN_KP123581_HEB_Lox	KP123581	CHN
CHN_KP123582_HEB_Lox	KP123582	CHN
CHN_KP123583_SHA_Wax	KP123583	CHN
CHN_KP123584_SHA_Wax	KP123584	CHN
CHN_KP123585_INM_Kai	KP123585	CHN
CHN_KP123586_INM_Kai	KP123586	CHN
CHN_KX027625	KX027625	CHN
CHN_KX440657_JIA_Suq	KX440657	CHN
CHN_KX440672_JIA_Suq	KX440672	CHN
CHN_KX440695_JIA_Suq	KX440695	CHN
CHN_KX440722_JIA_Suq	KX440722	CHN
CHN_KX440726_JIA_Suq	KX440726	CHN
CHN_KX440737_JIA_Suq	KX440737	CHN
CHN_KX440760_JIA_Suq	KX440760	CHN
CHN_KX440773_JIA_Suq	KX440773	CHN
CHN_KX440785_JIA_Suq	KX440785	CHN
CHN_KX440884_JIA_Suq	KX440884	CHN
CHN_KX440888_JIA_Suq	KX440888	CHN
CHN_KX440901_JIA_Suq	KX440901	CHN
CHN_KX440923_JIA_Suq	KX440923	CHN
CHN_KX440930_JIA_Suq	KX440930	CHN
CHN_KX440934_JIA_Suq	KX440934	CHN
GBR_FN907979	FN907979	GBR
GBR_FN907980	FN907980	GBR
GBR_FN907988	FN907988	GBR
GBR_FN907989	FN907989	GBR
GBR_FN907997	FN907997	GBR
GBR_FN907998	FN907998	GBR
GBR_FN908000	FN908000	GBR
GBR_FN908001	FN908001	GBR
GBR_FN908002	FN908002	GBR
GBR_FN908026	FN908026	GBR
GER_GU654969_BAV_Reg	GU654969	GER
GER_GU686757_BAV_Obe	GU686757	GER
GER_GU686955_BAV_Obe	GU686955	GER
GER_JF415782_BAV_Sch	JF415782	GER
GHA_KX580620_NOR_Nya	KX580620	GHA
IMN_FN907999	FN907999	IMN
IND_FN908003	FN908003	IND
IND_FN908013	FN908013	IND
IND_FN908016	FN908016	IND
IND_HM854929_MAH_Ako	HM854929	IND
IND_HM854930_GUJ_Ana	HM854930	IND
IND_HM854931_MAH_Aur	HM854931	IND
IND_HM854932_GUJ_Sur	HM854932	IND
IND_JF776377	JF776377	IND
IND_JX532104	JX532104	IND
IND_KM403206_KER	KM403206	IND
IND_KP210095_KER	KP210095	IND
IND_KT314214	KT314214	IND
IND_KT314215	KT314215	IND
IND_KX351388_MEG	KX351388	IND
IND_MG437192	MG437192	IND
IND_MK000728_RAJ	MK000728	IND
IND_MK000730_RAJ	MK000730	IND
ING_HM854928	HM854928	ING
ING_KR028338	KR028338	ING
ISR_KT946022_POI	KT946022	ISR
ISR_KT946030_POI	KT946030	ISR
ISR_KT946034_POI	KT946034	ISR
ISR_KT946038_POI	KT946038	ISR
KEN_FN908005	FN908005	KEN
KEN_KT946023_POI	KT946023	KEN
KEN_KT946024_POI	KT946024	KEN
KEN_KT946031_POI	KT946031	KEN
KEN_KT946033_POI	KT946033	KEN
KEN_KT946035_POI	KT946035	KEN
KEN_KT946036_POI	KT946036	KEN
KEN_KT946037_POI	KT946037	KEN
KEN_MH190450_Nai	MH190450	KEN
KEN_MH190451_Nai	MH190451	KEN
KEN_MH190452_Nai	MH190452	KEN
KEN_MH190453_Nai	MH190453	KEN
MAC_KT946026_POI	KT946026	MAC
NZL_KF661353_AUK_Auk	KF661353	NZL
NZL_KF661355_CAN_Can	KF661355	NZL
NZL_KF661356_CAN_Can	KF661356	NZL
NZL_KF661360_BOP	KF661360	NZL
NZL_KF661365_AUK_Auk	KF661365	NZL
NZL_KF661366_CAN_Can	KF661366	NZL
NZL_KF661367_BOP	KF661367	NZL
NZL_KF661369_AUK_Auk	KF661369	NZL
NZL_KF661370_BOP	KF661370	NZL
NZL_KF661372_CAN_Can	KF661372	NZL
NZL_KF661373_AUK_Auk	KF661373	NZL
NZL_KF661374_AUK_Auk	KF661374	NZL
NZL_KF661375_CAN_Can	KF661375	NZL
NZL_KF661378_AUK_Auk	KF661378	NZL
NZL_KF661379_AUK_Auk	KF661379	NZL
NZL_KF661380_BOP	KF661380	NZL
NZL_KF661382_CAN_Can	KF661382	NZL
NZL_KF661385_BOP	KF661385	NZL
NZL_KF661386_BOP	KF661386	NZL
NZL_KF661387_BOP	KF661387	NZL
NZL_KF661388_AUK_Auk	KF661388	NZL
NZL_KF661389_CAN_Can	KF661389	NZL
PAK_AB620128	AB620128	PAK
PAK_FN908011_AKA_Kel	FN908011	PAK
PAK_JN988529	JN988529	PAK
PAK_JN988530_AKA_Pec	JN988530	PAK
PAK_KT946027_KHP_Bal	KT946027	PAK
PAK_KX860279_KHP_Bal	KX860279	PAK
PAK_KX860297_KHP_Bes	KX860297	PAK
PAK_KX860362_KHP_Cha	KX860362	PAK
PAK_KX860405_KHP_Cha	KX860405	PAK
PAK_KX860462_KHP_Das	KX860462	PAK
PAK_KX860581_KHP_Das	KX860581	PAK
PAK_KX860591_KHP_Gil	KX860591	PAK
PAK_KX860697_KHP_Kal	KX860697	PAK
PAK_KX860698	KX860698	PAK
PAK_KX860699_KHP_Dar	KX860699	PAK
PAK_KX860749_KHP_Swa	KX860749	PAK
PAK_KX860777_KHP_Sho	KX860777	PAK
PAK_KX860792_PUN_Sad	KX860792	PAK
PAK_KX860925_PUN_Las	KX860925	PAK
PAK_KX860961_PUN_Las	KX860961	PAK
PAK_KX861011_PUN_Las	KX861011	PAK
PAK_KX861065_PUN_Las	KX861065	PAK
PAK_KX861194_PUN_Las	KX861194	PAK
PAK_KX861269_PUN_Las	KX861269	PAK
PAK_KX861307_PUN_Las	KX861307	PAK
PAK_KX861359	KX861359	PAK
PAK_KX861522_PUN_Man	KX861522	PAK
PAK_KX861606_PUN_Man	KX861606	PAK
PAK_KX861651_PUN_LAB	KX861651	PAK
PAK_KX861722	KX861722	PAK
PAK_KX861854_PUN_Jhe	KX861854	PAK
PAK_KX861903_PUN_Jhe	KX861903	PAK
PAK_KX861959_PUN_Khe	KX861959	PAK
PAK_KX862015_PUN_Khe	KX862015	PAK
PAK_KX862066_PUN_Khe	KX862066	PAK
PAK_KX862119_PUN_Khe	KX862119	PAK
PAK_KX862285_PUN_Khe	KX862285	PAK
PAK_KX862294_PUN_Chm	KX862294	PAK
PAK_KX862319_PUN_Chm	KX862319	PAK
PAK_KX862379_PUN_Mur	KX862379	PAK
PAK_KX862381_PUN_Sam	KX862381	PAK
PAK_KX862428_PUN_LAB	KX862428	PAK
PAK_KX862445_PUN_LAB	KX862445	PAK
PAK_KX862457_PUN_LAB	KX862457	PAK
PAK_KX862490_PUN_LAB	KX862490	PAK
PAK_KX862500_PUN_LAB	KX862500	PAK
PAK_KX862510_PUN_LAB	KX862510	PAK
PAK_KX862529_PUN_LAB	KX862529	PAK
PAK_KX862647	KX862647	PAK
PAK_KX862701_PUN_LAB	KX862701	PAK
PAK_KX862816_PUN_LAB	KX862816	PAK
PAK_KX862832_PUN_LAB	KX862832	PAK
PAK_KX862838_SIN_Jam	KX862838	PAK
PAK_KX862918_SIN_Jam	KX862918	PAK
PAK_KX863095_SIN_Nap	KX863095	PAK
PAK_KX863170_SIN_San	KX863170	PAK
PAK_KX863190_SIN_Hak	KX863190	PAK
PAK_KX863215_SIN_Hak	KX863215	PAK
PAK_KX863235_PUN_Lah	KX863235	PAK
PER_FN908023	FN908023	PER
PHL_KF022224	KF022224	PHL
PRY_KU128855	KU128855	PRY
PRY_KU128857	KU128857	PRY
PRY_KU128858	KU128858	PRY
PRY_KU128860	KU128860	PRY
PRY_KU128861	KU128861	PRY
PRY_KU128862	KU128862	PRY
PRY_KU128863	KU128863	PRY
PRY_KU128864	KU128864	PRY
PRY_KU128865	KU128865	PRY
PRY_KU128866	KU128866	PRY
PRY_KU255538	KU255538	PRY
PRY_KU255539	KU255539	PRY
PRY_KU255540	KU255540	PRY
PRY_KU255541	KU255541	PRY
PRY_KU255542	KU255542	PRY
PRY_KU255543	KU255543	PRY
PRY_MG230499	MG230499	PRY
PRY_MG230500	MG230500	PRY
PRY_MG230501	MG230501	PRY
PRY_MG230502	MG230502	PRY
SAF_KT946114	KT946114	SAF
SAF_KT946115	KT946115	SAF
SAF_KT946116	KT946116	SAF
SAF_KT946117_WEC	KT946117	SAF
SAF_KT946118_LIM_Pet	KT946118	SAF
SAF_KT946119_GAU_Mag	KT946119	SAF
SAF_KT946120	KT946120	SAF
SAF_KT946121_GAU_Car	KT946121	SAF
SAF_KT946122	KT946122	SAF
SAF_KT946123	KT946123	SAF
SAF_KT946124_NCP	KT946124	SAF
SEN_FN908018	FN908018	SEN
SEN_MF673564	MF673564	SEN
SEN_MF673565	MF673565	SEN
SEN_MF673566	MF673566	SEN
SEN_MF673567	MF673567	SEN
SEN_MF673568	MF673568	SEN
SEN_MF673569	MF673569	SEN
SPA_FN907996	FN907996	SPA
SPA_FN908014	FN908014	SPA
SPA_FN908015	FN908015	SPA
SPA_KT946040_POI	KT946040	SPA
SPA_KT946051_VAL	KT946051	SPA
SPA_KT946052_VAL	KT946052	SPA
SPA_KT946053_VAL	KT946053	SPA
SPA_KT946055_VAL	KT946055	SPA
SPA_KT946056_VAL	KT946056	SPA
SPA_KT946057_VAL	KT946057	SPA
SPA_KT946058_VAL	KT946058	SPA
SPA_KT946059_VAL	KT946059	SPA
SPA_KT946060_VAL	KT946060	SPA
SPA_MG437191	MG437191	SPA
THA_EU768935	EU768935	THA
THA_KT946028	KT946028	THA
UGA_FN908017	FN908017	UGA
UGA_KT946025_POI	KT946025	UGA
UGA_KT946029_POI	KT946029	UGA
UGA_KT946039_POI	KT946039	UGA
UGA_MF197865	MF197865	UGA
UGA_MG437195	MG437195	UGA
UGA_MG437196	MG437196	UGA
URY_KU128856	KU128856	URY
URY_KU128859	KU128859	URY
URY_KU255535	KU255535	URY
URY_KU255536	KU255536	URY
URY_KU255537	KU255537	URY
URY_MG230525	MG230525	URY
URY_MG230526	MG230526	URY
ZAM_FN907995	FN907995	ZAM
ZAM_FN908006	FN908006	ZAM
ZIM_KT946032_POI	KT946032	ZIM
